# Supplementary material for: Raw Meat Contaminated with Cephalosporin-Resistant Enterobacterales as a Potential Source of Human Home Exposure to Multidrug-Resistant Bacteria
Source: Molecules. 2022 Jun 28;27(13):4151. doi: 10.3390/molecules27134151 (PMC9267975; doi:10.3390/molecules27134151)
Supplement: Supplementary file 1 [file molecules-27-04151-s001.zip]

Archive with 1 entries (1 files):
- Supplementary material_ Rybak et al.xlsx
