# Supplementary material for: Raw Meat Contaminated with Cephalosporin-Resistant Enterobacterales as a Potential Source of Human Home Exposure to Multidrug-Resistant Bacteria
Source: Molecules. 2022 Jun 28;27(13):4151. doi: 10.3390/molecules27134151 (PMC9267975; doi:10.3390/molecules27134151)
Supplement: Supplementary file 1 [file molecules-27-04151-s001.zip › Supplementary material_ Rybak et al.xlsx]

## Sheet: Table S1
	Supplementary Table 1. Summary of the collected samples from 5 supermarkets in Gdans, Poland (2020). The bacterial contamination was assessed with showed growth media. The isolated strains divided into different species are listed for each of the collected sample
	Sample ID	Collection date	Meat type	Packaging	Voivodeship	Bacterial contamination of sample (cfu/cm2)					Isolated strains
						MSA	MacConkey		ChromAgar ESBL
						manitol positive	lactose positive	lactose negative	E.coli	KESC	CT-R strains	E. coli	S. fonticola	E. cloacae	K. pneumoniae	Other species
	Pm1	2020-01-07	pork	vacuum	Lodzkie	0	25	100	0	13	+	-	+	+	-	+
	Pm2	2020-01-18	turkey	vacuum	Warmia-Masuria	0	0	0	0	0	-	-	-	-	-	-
	Pm3	2020-01-18	beef	tray	Pomeranian	0	8	15	0	0	+	-	+	-	-	-
	Pm4	2020-01-18	beef	tray	Pomeranian	0	10	25	0	1	+	-	-	-	-	+
	Pm5	2020-01-18	beef	tray	Pomeranian	0	15	30	0	15	+	-	-	+	-	-
	Pm6	2020-01-25	beef	tray	Pomeranian	0	0	0	0	0	-	-	-	-	-	-
	Pm7	2020-02-07	turkey	vacuum	Warmia-Masuria	0	0	0	0	0	+	+	-	-	-	-
	Pm8	2020-02-08	turkey	vacuum	Warmia-Masuria	0	0	0	0	0	+	-	+	-	-	-
	Pm9	2020-08-08	pork	vacuum	Kuyavian-Pomeranian	0	0	0	0	0	-	-	-	-	-	-
	Pm10	2020-02-10	turkey	vacuum	Warmia-Masuria	0	13	28	3	0	+	+	-	-	-	-
	Pm11	2020-02-24	turkey	vacuum	Warmia-Masuria	0	5	15	0	0	-	-	-	-	-	+
	Pm12	2020-02-12	pork	vacuum	Masovian	100	8	30	0	3	-	-	-	+	-	-
	Pm13	2020-02-20	beef	vacuum	Masovian	0	0	0	0	0	-	-	-	-	-	-
	Pm14	2020-02-20	pork	vacuum	Lodzkie	0	0	0	0	0	-	-	-	-	-	-
	Pm15	2020-02-20	pork	vacuum	Warmia-Masuria	10	5	30	0	8	+	-	+	-	-	-
	Pm16	2020-02-20	turkey	vacuum	Warmia-Masuria	0	8	100	0	3	+	-	-	+	-	-
	Pm20	2020-03-16	beef	vacuum	Lodzkie	100	100	100	0	0	-	-	-	-	-	-
	Pm21	2020-03-21	turkey	vacuum	Lubuski	100	3	100	0	8	-	-	-	-	-	-
	Pm22	2020-03-21	turkey	vacuum	Lubuski	100	3	80	0	7	-	-	-	-	-	-
	Pm23	2020-04-21	pork	vacuum	Masovian	0	0	0	0	0	-	-	-	-	-	-
	Pm24	2020-04-20	turkey	vacuum	Lubuski	15	15	100	1	100	+	+	+	-	-	-
	Pm25	2020-05-07	turkey	vacuum	Warmia-Masuria	30	0	0	0	0	-	-	-	-	-	-
	Pm26	2020-05-14	turkey	vacuum	Warmia-Masuria	0	0	0	0	0	-	-	-	-	-	-
	Pm27	2020-05-14	beef	tray	Pomeranian	0	10	100	0	60	+	-	+	-	-	-
	Pm28	2020-05-14	beef	tray	Pomeranian	15	8	100	0	0	-	-	-	-	-	-
	Pm29	2020-06-01	turkey	vacuum	Lubuski	10	0	0	0	0	-	-	-	-	-	-
	Pm30	2020-06-01	pork	vacuum	Masovian	19	0	0	0	0	+	-	+	-	-	-
	Pm31	2020-06-08	turkey	vacuum	Lubuski	0	0	0	0	15	-	-	-	-	-	-
	Pm32	2020-06-08	beef	tray	Pomeranian	0	0	0	0	0	-	-	-	-	-	-
	Pm33	2020-06-08	beef	tray	Pomeranian	16	15	100	0	8	+	-	-	-	+	-
	Pm34	2020-07-06	turkey	vacuum	Warmia-Masuria	30	100	100	0	0	-	-	-	-	-	-
	Pm35	2020-08-19	chicken	vacuum	Masovian	100	100	100	0	0	-	-	-	-	-	-
	Pm36	2020-08-02	chicken	tray	Lublin	5	1	10	0	0	-	-	-	-	-	-
	Pm37	2020-08-26	turkey	vacuum	Warmia-Masuria	25	10	100	0	15	+	-	+	-	-	+
	Pm38	2020-08-31	turkey	vacuum	Lublin	23	5	100	1	0	+	+	-	+	-	-
	Pm39	2020-08-31	turkey	vacuum	Lublin	18	8	100	0	0	+	+	-	+	-	-
	Pm40	2020-09-10	chicken	tray	Masovian	20	16	100	0	0	+	-	-	+	-	-
	Pm41	2020-09-03	beef	tray	Pomeranian	10	3	80	0	0	-	-	-	-	-	-
	Pm42	2020-09-07	pork	vacuum	Masovian	5	9	100	0	0	-	-	-	-	-	-
	Pm43	2020-11-02	pork	vacuum	Pomeranian	15	6	100	0	0	-	-	-	-	-	-
	Pm44	2020-11-02	turkey	vacuum	Warmia-Masuria	20	15	100	0	25	-	-	-	-	-	-
	Pm45	2020-11-10	chicken	vacuum	Masovian	8	5	100	0	5	-	-	-	-	-	-
	Pm46	2020-11-14	chicken	tray	Pomeranian	22	15	100	0	12	+	-	+	-	-	-
	Pm47	2020-11-14	chicken	tray	Pomeranian	7	6	100	0	0	+	-	+	-	-	-
	Pm50	2020-11-14	chicken	tray	Pomeranian	0	5	90	0	0	-	-	-	-	-	-
	Pm48	2020-11-23	turkey	vacuum	Masovian	15	22	100	0	100	-	-	-	-	-	-
	Pm49	2020-11-23	pork	tray	Pomeranian	20	100	100	0	0	-	-	-	-	-	-
	Pm51	2020-11-30	pork	vacuum	Masovian	100	80	100	0	0	-	-	-	-	-	-
	Pm52	2020-11-30	turkey	vacuum	Warmia-Masuria	80	100	100	0	1	-	-	-	-	-	-
	Pm53	2020-12-01	turkey	vacuum	BD	5	10	100	1	0	-	-	-	-	-	-
	Pm54	2020-12-09	turkey	vacuum	BD	12	15	100	0	3	+	-	+	-	-	-
	Pm55a	2020-12-14	chicken	tray	Lublin	100	100	100	0	0	-	-	-	-	-	-
	Pm55b	2020-12-14	chicken	tray	Lublin	80	100	100	2	0	-	-	-	-	-	-
	Pm57	2020-12-14	turkey	vacuum	Masovian	100	100	100	0	2	+	-	+	-	-	-
	Pm58	2021-01-05	chicken	tray	Pomeranian	0	100	100	2	1	+	-	-	-	-	+
	Pm59	2021-01-15	turkey	vacuum	Lesser Poland	0	50	50	0	0	+	-	-	-	+	-
	Pm60	2021-05-15	turkey	tray	Pomeranian	100	22	56	3	0	+	-	-	-	+	+
	Pm61	2021-01-15	turkey	tray	Pomeranian	80	13	50	1	3	+	-	-	-	+	-
	Pm62	2021-01-20	turkey	vacuum	BD	0	1	0	0	0	-	-	-	-	-	-
	Pm64	2021-01-20	pork	tray	Pomeranian	0	100	100	1	2	+	-	-	-	+	+
	Pm65	2021-01-20	turkey	vacuum	BD	0	100	100	1	0	+	-	-	-	+	-
	Pm66	2021-01-20	turkey	vacuum	Masovian	0	80	75	0	0	-	-	-	-	-	-
	Pm67	2021-01-26	pork	vacuum	BD	0	3	35	0	0	-	-	-	-	-	-
	Pm68	2021-01-26	pork	vacuum	BD	0	0	43	0	0	-	-	-	-	-	-
	Pm69	2021-01-26	turkey	vacuum	Lesser Poland	1	5	30	0	0	-	-	-	-	-	-
	Pm70	2021-01-26	turkey	vacuum	Lesser Poland	0	1	30	0	0	-	-	-	-	-	-
	Pm71	2021-01-26	beef	tray	Lublin	0	5	0	1	3	-	-	-	-	-	-
	Pm72	2021-01-26	turkey	vacuum	Warmia-Masuria	0	10	5	2	3	-	-	-	-	-	-
	Pm73a	2021-02-28	chicken	tray	Lublin	0	100	100	1	2	-	-	-	-	-	-
	Pm73b	2021-02-28	chicken	tray	Lublin	0	100	100	10	8	-	-	-	-	-	-
	Pm74	2021-02-28	chicken	tray	Silesian	0	20	100	1	0	-	-	-	-	-	-
	Pm75	2021-02-28	turkey	vacuum	BD	4	1	100	1	0	-	-	-	-	-	-
	Pm76	2021-03-15	chicken	vacuum	Masovian	3	0	0	0	0	-	-	-	-	-	-
	Pm77	2021-03-15	beef	vacuum	BD	3	5	9	0	0	-	-	-	-	-	-
	Pm78	2021-03-16	chicken	vacuum	BD	0	0	100	0	100	-	-	-	-	-	-
	Pm79	2021-04-01	pork	vacuum	Lesser Poland	0	0	5	0	0	-	-	-	-	-	-
	Pm80	2021-04-02	pork	tray	Pomeranian	0	5	15	0	0	-	-	-	-	-	-
	Pm81	2021-04-02	pork	tray	Pomeranian	0	100	100	0	1	-	-	-	-	-	-
	Pm82	2021-04-06	turkey	vacuum	Lubuski	1	100	100	0	10	-	-	-	-	-	-
	Pm84	2021-04-19	chicken	tray	Lublin	100	10	100	0	0	-	-	-	-	-	-
	Pm85	2021-04-20	chicken	tray	Lublin	50	0	0	0	1	-	-	-	-	-	-
	Pm86	2021-04-19	pork	vacuum	Pomeranian	10	1	100	0	1	-	-	-	-	-	-
	Pm87	2021-04-19	pork	vacuum	Pomeranian	10	0	10	0	8	-	-	-	-	-	-
	Pm88	2021-04-19	beef	vacuum	Greater Poland	10	0	0	0	0	-	-	-	-	-	-
	Pm89	2021-06-14	turkey	vacuum	BD	7	100	100	0	10	+	-	+	-	-	-
	Pm90	2021-06-21	beef	tray	Pomeranian	0	23	15	0	0	-	-	-	-	-	-

## Sheet: Table S2
	Supplementary Table 2. Third generation cephalosporine resistant strains (n=41) isolated from meat samples during 2020 in supermarkets in Gdansk, Poland.
	Lp	Species	Meat type	Packaging	Sample ID	Collection no.	Collection date	ESBL positive (DDS)
	1	S. fonticola	beef	tray	Pm 3	136B	2020-01-16	-
	2				Pm 27	210B	2020-05-20	+
	3				Pm 27	211B	2020-05-20	+
	4		chicken		PM 46	582C	2020-11-14	+
	5				Pm 47	567C	2020-11-14	+
	6				PM 47	586C	2020-11-14	+
	7				Pm 58	574C	2020-12-17	+
	8		pork	vacuum	Pm 1	132P	2020-01-16	+
	9				Pm 15	175P	2020-03-20	-
	10				Pm 1	134P	2020-01-16	+
	11		turkey		Pm 30	217T	2020-06-22	+
	12				Pm 8	138T	2020-01-16	-
	13				Pm 30	218T	2020-06-22	+
	14				Pm 37	1293T	2020-08-31	-
	15				PM 57	572T	2020-12-11	+
	16				Pm 89	1298T	2020-08-31	+
	17	S. liquafaciens	pork	vacuum	Pm 1	133P	2020-01-16	+
	18		turkey		Pm 24	197T	2020-05-20	+
	19				Pm 57	571T	2020-12-14	-
	20	S. marcescens	beef	tray	Pm 4	142B	2020-01-28	-
	21	E. cloacae	beef	tray	PM 5	141B	2020-01-28	-
	22				Pm 40	1300B	2020-08-31	+
	23		chicken		PM 39	1299C	2020-08-31	+
	24		pork	vacuum	PM 1	137P	2020-01-16	-
	25				PM 12	139P	2020-01-16	+
	26		turkey		PM 16	176T	2020-03-20	+
	27				PM 38	1294T	2020-08-31	-
	28	E. coli	chicken	tray	Pm 39	1295C	2020-08-31	+
	29		turkey	vacuum	PM 7	178T	2020-03-20	+
	30				PM 10	180T	2020-03-20	+
	31				Pm 10	179T	2020-03-20	+
	32				Pm 24	198T	2020-05-20	-
	33				Pm 30	218T	2020-06-22	+
	34				Pm 38	1252T	2020-08-31	-
	35				Pm 38	1296T	2020-08-31	+
	36	K. pneumoniae	pork	tray	Pm 64	617P	2020-02-09	-
	37		turkey	vacuum	PM 33	414T	2020-07-17	+
	38				PM 65	619T	2020-02-09	-
	39				Pm 59	615T	2020-02-09	+
	40			tray	PM 61	628T	2020-02-09	-
	41				PM 63	606T	2020-02-09	-

## Sheet: Table S3
Supplementary Table 3. The results of antibiotics resistance testing of each isolated cephalospirin-resistant strain (n=41).
Lp	Collection numer	Species	EUCAST - 1 - resistant; 0 - sensitive
			AMP	AMC	TZP	CXM	CTX	CAZ	FEP	IPM	MEM	ETP	AMK	CN	CIP	SXT	TGC	TE	DOX	S	SH	antibiotics
			18	18	20			21	21				17	16				14	14	15	14	Veterinary clsi [mm]
			14	20	20	50	20	22	27	22	22	25	18	10	25	14	15	18				Human EUCAST [mm]
1	217T	S. fonticola	1	1	0	1	0	0	1	0	0	0	0	0	1	0	0	0	1	1	1	8
2	136B	S. fonticola	1	1	1	1	1	1	1	0	0	1	0	0	0	0	0	0	0	1	0	9
3	138T	S. fonticola	1	1	1	1	1	1	1	0	0	1	0	0	0	0	0	0	1	0	0	9
4	175P	S. fonticola	1	1	1	1	1	1	0	0	0	1	0	0	0	0	0	1	0	0	0	8
5	210B	S. fonticola	1	1	0	1	1	1	0	0	1	1	0	0	1	0	0	1	1	1	1	12
6	211B	S. fonticola	1	1	0	1	0	0	1	0	0	0	0	0	0	0	0	0	1	0	0	5
7	21T8	S. fonticola	1	1	1	1	0	0	0	0	0	0	0	1	1	1	0	1	1	1	1	11
8	132P	S. fonticola	1	1	1	1	1	1	0	0	0	0	0	0	1	0	0	1	1	1	0	10
9	129T	S. fonticola	1	1	1	1	1	1	1	0	1	1	0	0	0	0	0	0	1	0	1	11
10	582C	S. fonticola	1	1	0	1	0	0	0	0	0	0	0	0	0	0	0	0	0	0	0	3
11	567C	S. fonticola	1	1	0	1	1	0	1	1	0	0	0	0	1	0	0	0	0	1	0	8
12	586C	S. fonticola	1	1	0	1	1	1	0	0	0	0	0	1	0	0	0	0	0	0	0	6
13	572T	S. fonticola	1	1	0	1	0	1	1	0	0	0	0	0	0	0	0	0	1	0	1	7
14	574C	S. fonticola	1	1	0	1	1	1	0	0	0	0	1	0	0	0	0	0	1	1	1	9
15	1298T	S. fonticola	1	0	0	1	0	0	0	0	0	0	0	0	0	0	0	0	0	0	1	3
16	134P	S. fonticola	1	1	0	1	0	1	1	0	0	0	0	0	0	0	0	0	0	0	0	5
17	133P	S. liquafaciens	1	1	1	1	1	1	1	0	0	1	1	0	0	0	0	0	1	1	1	12
18	197T	S. liquafaciens	1	1	1	1	1	1	1	0	0	0	1	6	1	1	0	1	1	1	1	20
19	571T	S. liquafaciens	1	1	1	1	0	0	0	0	0	0	1	0	0	0	0	0	0	0	0	5
20	142B	S. marcescens	1	1	1	1	1	1	1	1	1	1	1	0	1	0	1	1	1	1	1	17
21	137P	E. cloacae	1	1	1	1	1	1	1	1	1	1	1	0	0	0	0	0	1	1	1	14
22	141B	E. cloacae	1	1	1	1	1	1	0	0	0	1	0	0	0	0	0	0	1	0	0	8
23	139P	E. cloacae	1	1	1	1	1	1	0	0	0	1	0	0	0	0	0	0	0	0	1	8
24	176T	E. cloacae	1	1	0	1	1	1	1	0	0	0	1	1	1	1	0	1	1	1	1	14
25	1294T	E. cloacae	1	1	0	1	1	1	1	0	0	0	1	1	1	1	0	1	1	1	1	14
26	1299C	E. cloacae	1	1	0	1	0	1	1	0	0	0	0	1	1	1	0	1	1	1	1	12
27	1300B	E. cloacae	1	1	1	1	1	1	1	0	0	1	0	0	0	0	0	0	1	0	1	10
28	178T	E. coli	1	0	0	1	0	0	0	0	0	0	1	0	1	1	0	1	1	1	1	9
29	180T	E. coli	1	1	1	1	1	1	1	0	0	1	1	0	0	0	0	1	1	1	1	13
30	179T	E. coli	1	1	0	1	0	0	0	0	0	0	0	1	1	1	0	1	1	1	1	10
31	198T	E. coli	1	1	1	1	1	1	1	0	0	0	1	1	1	1	1	1	1	1	1	16
32	218T	E. coli	1	1	0	1	0	1	1	0	0	0	0	0	0	0	0	0	0	0	0	5
33	1252T	E. coli	1	0	0	1	0	0	0	0	0	0	0	0	1	1	0	1	1	1	1	8
34	1295C	E. coli	1	0	0	1	0	0	0	0	0	0	0	1	1	1	0	1	1	1	1	9
35	1296T	E. coli	1	1	0	1	0	0	1	0	0	0	0	0	1	1	0	1	1	1	1	10
36	414T	K. pneumoniae	1	1	1	1	0	1	1	0	0	1	0	0	1	1	0	0	1	0	1	11
37	615T	K. pneumoniae	1	0	0	1	1	0	1	0	0	0	0	0	0	1	0	1	1	1	1	9
38	628T	K. pneumoniae	1	0	1	1	1	1	1	0	1	1	0	0	0	0	1	1	1	1	1	13
39	606T	K. pneumoniae	1	0	0	1	0	0	0	0	0	0	0	0	0	0	0	1	1	0	1	5
40	617P	K. pneumoniae	1	0	0	1	0	0	0	0	0	0	1	0	1	0	0	1	1	1	1	8
41	619T	K. pneumoniae	1	0	0	1	0	0	0	0	0	0	0	0	0	0	0	1	1	1	1	6
SUM			41	32	18	41	22	25	23	3	5	14	12	14	18	13	3	21	31	25	29	390
% resistance			1	0.780488	0.439024	1	0.536585	0.609756	0.560976	0.0731707	0.121951	0.341463	0.292683	0.341463	0.439024	0.317073	0.0731707	0.512195	0.756098	0.609756	0.707317
EUCAST The European Committee on Antimicrobial Susceptibility Testing. Breakpoint tables for interpretation of MICs and zone diameters, version 10.0, 2020. http://www.eucast.org/clinical_breakpoints/.
CLSI. Performance Standards for Antimicrobial Disk and Dilution Susceptibility Tests for Bacteria Isolated From Animals. 5th ed. CLSI supplement VET01S. Clinical and Laboratory Standards Institute; 2020.

## Sheet: Figure S1
Figure S1. Swarming (A.), swimming (B.) and biofilm formation (C.) ability at room temperature (black) and at 37℃ (grey) of tested cephalosporin resistant strains isolated from meat samples. The results are presented as average for each species with standard deviation (S. fonticola n=16; S. liquafaciens n=3; S. marscesens n=1; E. cloaceae n=7; E. coli n=8, K. pneumoniae n=6). C49 – E. coli ATCC 2…
